# Supplementary material for: Smart Scheduling (SMASCH): multi-appointment scheduling system for longitudinal clinical research studies
Source: JAMIA Open. 2022 May 25;5(2):ooac038. doi: 10.1093/jamiaopen/ooac038 (PMC9150077; doi:10.1093/jamiaopen/ooac038)
Supplement: ooac038_Supplementary_Data [file ooac038_Supplementary_Data.zip]

Archive with 8 entries (7 files):
- ooac038_Supplementary_Data/
- ooac038_Supplementary_Data/document.bib
- ooac038_Supplementary_Data/main.tex
- ooac038_Supplementary_Data/natbib.bst
- ooac038_Supplementary_Data/plain.bst
- ooac038_Supplementary_Data/SMASCH_supp.pdf
- ooac038_Supplementary_Data/supplementary_material.tex
- ooac038_Supplementary_Data/supplementary_refs.bib
