# Supplementary material for: Smart Scheduling (SMASCH): multi-appointment scheduling system for longitudinal clinical research studies
Source: JAMIA Open. 2022 May 25;5(2):ooac038. doi: 10.1093/jamiaopen/ooac038 (PMC9150077; doi:10.1093/jamiaopen/ooac038)
Supplement: ooac038_Supplementary_Data [file ooac038_Supplementary_Data.zip › ooac038_Supplementary_Data/document.bib]

@article {Snoeck2020.05.11.20092916,
	author = {Snoeck, Chantal J. and Vaillant, Michel and others},
	title = {Prevalence of SARS-CoV-2 infection in the Luxembourgish population: the CON-VINCE study.},
	elocation-id = {2020.05.11.20092916},
	year = {2020},
	doi = {10.1101/2020.05.11.20092916},
	publisher = {Cold Spring Harbor Laboratory Press},
	journal = {medRxiv}
}

@article{Hipp2018,
    author = {Hipp, Geraldine and Vaillant, Michel and Diederich, Nico J. and Roomp, Kirsten and Satagopam, Venkata P. and Banda, Peter and Sandt, Estelle and Mommaerts, Kathleen and Schmitz, Sabine K. and Longhino, Laura and Schweicher, Alexandra and Hanff, Anne-Marie and Nicolai, B{\'{e}}atrice and Kolber, Pierre and Reiter, Dorothea and Pavelka, Lukas and Binck, Sylvia and Pauly, Claire and Geffers, Lars and Betsou, Fay and Gantenbein, Manon and Klucken, Jochen and Gasser, Thomas and Hu, Michele T. and Balling, Rudi and Kr{\"{u}}ger, Rejko},
    doi = {10.3389/fnagi.2018.00326},
    issn = {1663-4365},
    journal = {Frontiers in Aging Neuroscience},
    keywords = {Cohort,Deep phenotyping,Longitudinal,Parkinsonism,Stratification},
    month = {oct},
    pages = {326},
    publisher = {Frontiers Media S.A.},
    title = {{The Luxembourg Parkinson's Study: A Comprehensive Approach for Stratification and Early Diagnosis}},
    volume = {10},
    year = {2018}
}

@article{Harris2009,
    author = {Harris, Paul A. and Taylor, Robert and Thielke, Robert and Payne, Jonathon and Gonzalez, Nathaniel and Conde, Jose G.},
    doi = {10.1016/j.jbi.2008.08.010},
    file = {::},
    issn = {15320464},
    journal = {Journal of Biomedical Informatics},
    keywords = {Clinical research,Electronic data capture,Medical informatics,Translational research},
    month = {apr},
    number = {2},
    pages = {377--381},
    pmid = {18929686},
    publisher = {Academic Press},
    title = {{Research electronic data capture (REDCap)-A metadata-driven methodology and workflow process for providing translational research informatics support}},
    volume = {42},
    year = {2009}
}

@article{Marynissen2019,
  title={Literature review on multi-appointment scheduling problems in hospitals},
  author={Marynissen, Joren and Demeulemeester, Erik},
  journal={European Journal of Operational Research},
  volume={272},
  number={2},
  pages={407--419},
  year={2019},
  publisher={Elsevier}
}

@article{hulshof2012taxonomic,
  title={Taxonomic classification of planning decisions in health care: a structured review of the state of the art in OR/MS},
  author={Hulshof, Peter JH and Kortbeek, Nikky and Boucherie, Richard J and Hans, Erwin W and Bakker, Piet JM},
  journal={Health systems},
  volume={1},
  number={2},
  pages={129--175},
  year={2012},
  publisher={Springer}
}

 @misc{curia, title={
C-311/18, Data Protection Comm’r v. Facebook Ire. Ltd. \& Schrems [2020] [Schrems II], paras. 105, 162, at 31, 40}, url={https://curia.europa.eu/juris/document/document.jsf?docid=228677&text=&doclang=EN&pageIndex=0&cid=1175857}} 
