# Supplementary material for: Smart Scheduling (SMASCH): multi-appointment scheduling system for longitudinal clinical research studies
Source: JAMIA Open. 2022 May 25;5(2):ooac038. doi: 10.1093/jamiaopen/ooac038 (PMC9150077; doi:10.1093/jamiaopen/ooac038)
Supplement: ooac038_Supplementary_Data [file ooac038_Supplementary_Data.zip › ooac038_Supplementary_Data/supplementary_refs.bib]

@misc{Oracle,
  title = {Moving Beyond {Excel} to Purpose-Built Applications for Speedier Study Startup},
  howpublished = {\url{https://web.archive.org/web/20220328153354/https://www.oracle.com/a/ocom/docs/dc/em/dmo400002773_oracle_whitepaper_moving\%20beyond\%20excel\%20to\%20purpose-built\%20applications\%20for\%20speedier\%20ssu_15aug2019.pdf}},
  note = {Accessed: 2022-03-28},
  author = {Oracle health Services}
}

@article{incerti2019r,
  title={R you still using {Excel}? The advantages of modern software tools for health technology assessment},
  author={Incerti, Devin and Thom, Howard and Baio, Gianluca and Jansen, Jeroen P},
  journal={Value in Health},
  volume={22},
  number={5},
  pages={575--579},
  year={2019},
  publisher={Elsevier}
}

 @misc{cnil, title={Use of google analytics and data transfers to the United States: The CNIL orders a website manager/operator to comply}, url={https://www.cnil.fr/en/use-google-analytics-and-data-transfers-united-states-cnil-orders-website-manageroperator-comply}, journal={CNIL}} 
 
 
 @misc{gdpr_infringement, title={Portuguese Hospital Receives and Contests 400,000 € Fine for GDPR Infringement
}, url={https://web.archive.org/web/20210422010509/https://www.natlawreview.com/article/portuguese-hospital-receives-and-contests-400000-fine-gdpr-infringement}, journal={The National Law Review}} 

@article{ince2012case,
  title={The case for open computer programs},
  author={Ince, Darrel C and Hatton, Leslie and Graham-Cumming, John},
  journal={Nature},
  volume={482},
  number={7386},
  pages={485--488},
  year={2012},
  publisher={Nature Publishing Group}
}

%eu

@misc{curia, title={
C-311/18, Data Protection Comm’r v. Facebook Ire. Ltd. \& Schrems [2020] [Schrems II], paras. 105, 162, at 31, 40}, url={https://curia.europa.eu/juris/document/document.jsf?docid=228677&text=&doclang=EN&pageIndex=0&cid=1175857}} 

@article{liss2021demystifying,
  title={Demystifying Schrems II for the cross-border transfer of clinical research data},
  author={Liss, Joseph and Peloquin, David and Barnes, Mark and Bierer, Barbara E},
  journal={Journal of Law and the Biosciences},
  volume={8},
  number={2},
  pages={lsab032},
  year={2021},
  publisher={Oxford University Press}
}

@article{tracol2020schrems,
  title={“Schrems II”: The return of the privacy shield},
  author={Tracol, Xavier},
  journal={Computer Law \& Security Review},
  volume={39},
  pages={105484},
  year={2020},
  publisher={Elsevier}
}

@misc{schrems_investigations, title={The EDPS opens two investigations following the “Schrems II” Judgement}, url={https://edps.europa.eu/press-publications/press-news/press-releases/2021/edps-opens-two-investigations-following-schrems_en}} 

% software alternatives


@misc{care_patron, title={Care Patron}, url={https://www.carepatron.com/}} 
@misc{docmein, title={DocMe In}, url={https://www.docmein.com/}} 
@misc{petal_health, title={Petal Health}, url={https://www.petal-health.com/}} 
@misc{luma_health, title={Luma Health}, url={https://www.lumahealth.io/}} 
@misc{veribook, title={VeriBook}, url={https://veribook.com/}} 
@misc{practice_suite, title={Practice Suite}, url={https://practicesuite.com/}} 
@misc{clinic_software, title={Clinic Software}, url={https://clinicsoftware.com/}} 
@misc{patient_manager, title={Patient Manager}, url={https://patientmanager.eu/}} 
@misc{hcue, title={h{C}ue}, url={https://www.myhcue.com/}} 
@misc{jane, title={Jane}, url={https://jane.app/}} 
